# Supplementary material for: Scholarship in Emergency Medicine: A Primer for Junior Academics Part I: Writing and Publishing
Source: West J Emerg Med. 2018 Oct 18;19(6):996–1002. doi: 10.5811/westjem.2018.39283 (PMC6225948; doi:10.5811/westjem.2018.39283)
Supplement: Supplementary file 1 [file wjem-19-996-s001.xlsx]

## Sheet: Sheet1
Journal Title	PubMed	PubMed Central	MEDLINE	Web of Science Citation Index (SCI) Expanded or Emerging Sources	Publisher	Open Access	SJR 2-year Impact Factor	Thomson-Reuters (Clarivate) 2-year Impact Factor
Resuscitation	1972-	No	1972-	1978-SCI Expanded	Elsevier	No	5.24	5.23
Shock (Philadelphia): Injury, Inflammation, and Sepsis: Laboratory and Clinical Approaches	1994-	No	1994-	1994-SCI Expanded	LWW	No	3.11	3.11
Annals of Emergency Medicine	1980-	No	1980-	1980-SCI Expanded	Mosby	No	3.06	5.352
Current Heart Failure Reports	2004-	No	2004-	No	Current Science	No	2.94	N/A
Academic Emergency Medicine	1994-	No	1994-	1995-SCI Expanded	Wiley	No	2.87	2.925
Prehospital Emergency Care	1997-	No	1997-	2006-SCI Expanded	Informa Healthcare	No	2.59	2.69
Emergencias (Spanish)	2017-	No	2017-	2008-SCI Expanded	Spanish Society of Emergency Medicine	No	2.49	3.028
World Journal of Emergency Surgery	2006-	2006-	2017	2008-SCI Expanded	BMC	Yes	2.39	2.282
Critical Care and Resucitation	2006-	No	2006-	2009-SCI Expanded	Australasian Medical Publishing	No	2.2	2.52
Injury- International Journal of the Care of the Injured	1970-	No	1970-	1972-SCI Expanded	Elsevier	No	2.17	1.894
Internal and Emergency Medicine	2006-	No	2006-	2006-SCI Expanded	Springer	No	2.12	2.34
Burns : Journal of the International Society for Burn Injuries	1990-	No	1990	1977-SCI Expanded	Elsevier	No	1.98	2.056
European Journal of Emergency Medicine	1994-	No	1994	2003-SCI Expanded	LWW	No	1.74	2.025
Scandinavian Journal of Trauma, Resuscitation and Emergency Medicine	2008	2008	2009	2008-SCI Expanded	BMC	Yes	1.72	2.036
Emergency Medicine Clinics of North America	2003-	No	1983-	1998-SCI Expanded	Elsevier	No	1.67	1.36
Emergency Medicine Journal: EMJ	2001-	No	2001-	2001-SCI Expanded	BMJ Publishing Group	No	1.46	1.861
Wilderness and Environmental Medicine	1999-	No	1999-	1995-SCI Expanded	Elsevier	No	1.33	0.694
Journal of Emergency Medicine	1983-	No	1983-	1999-SCI Expanded	Elsevier	No	1.28	1.21
Journal of Burn Care & Research	2006-	No	2006-	2006-SCI Expanded	LWW	No	1.22	1.349
Emergency Medicine Australasia	2004-	No	2004-	2007-SCI Expanded	Blackwell Publishing	No	1.17	1.478
Western Journal of Emergency Medicine	2007-	2007-	2014-	2015-SCI Emerging Sources	UC Irvine Dept. of Emergency Medicine	Yes	1.14	N/A
American Journal of Emergency Medicine	1983-	No	1983-	1984-SCI Expanded	W. B. Saunders	No	1.11	1.494
Emergency Radiology	2004-	No	2004-	2015-SCI Emerging Sources	LWW	No	1.06	N/A
BMC Emergency Medicine	2008-	2008-	2008-	2015-SCI Emerging Sources	BMC	Yes	1.05	N/A
Pediatric Emergency Care	1985-	No	1985-	1992-SCI Expanded	LWW	No	1.01	1.034
Advances in Wound Care	No	No*	No	2015-SCI Emerging Sources	Mary Ann Liebert	No	1	N/A
Journal of Emergencies, Trauma and Shock	2008-	2008-	No	No	Medknow Publications	Yes	0.99	N/A
International Journal of Emergency Medicine	2008-	2008-	No	2015-SCI Emerging Sources	Springer	Yes	0.97	N/A
Journal of Trauma Management and Outcomes (last publication 2016)	2007-16	2007-2016	No	No	BMC	Yes	0.92	N/A
Canadian Journal of Emergency Medicine (CJEM)	1999-	No	1999-	2007-SCI Expanded	Cambridge University	No	0.92	1.311
European Journal of Trauma and Emergency Surgery	2015-	No	2015-	2007-SCI Expanded	Springer	No	0.82	0.895
Prehospital and Disaster Medicine	1990-	No	1990-	No	Cambridge University	No	0.81	N/A
Health Security	2015-	No	2015-	No	Mary Ann Liebert	No	0.78	N/A
Advanced Emergency Nursing Journal	2009-	No	2009-	2015-SCI Emerging Sources	LWW	No	0.7	N/A
Acute Cardiac Care	2006-	No	2006-	No	Taylor & Francis	No	0.62	N/A
Journal of Emergency Management	2013-	No	2013-	No	Prime National Publishing	No	0.61	N/A
Traumatology	No	No*	No	No	American Psychological Association	No	0.57	N/A
Notfall & Rettungsmedizin (German)	No	No*	No	2007-SCI Expanded	Springer	No	0.57	0.529
Ulusal Travma ve Acil Cerrahi Dergisi (Turkish/English)	2003-	No	2003-	2007-SCI Expanded	Ulusal Travma ve Acil Cerrahi Derneği,	No	0.53	0.473
Medizinische Klinik - Intensivmedizin und Notfallmedizin (German)	2011-	No	2011-	2012-SCI Expanded	Springer	No	0.51	0.521
Der Unfallchirurg (German)	1985-	No	1985-	1985-SCI Expanded	Springer	No	0.49	0.467
Annals of Burns and Fire Disasters	2005-	2005-	No	No	Mediterranean Council for Burns and Fire Disasters	Yes	0.48	N/A
AACN Advanced Critical Care	2006-	No	2006-	No	AACN	No	0.46	N/A
African Journal for Emergency Medicine	No	No*	No	2015-SCI Emerging Sources	African Federation for Emergency Medicine	Yes	0.45	N/A
Air Medical Journal	1993-	No	1993	No	EMS Communications,	No	0.44	N/A
Open Access Emergency Medicine	2009-	2009-	No	2015-SCI Emerging Sources	Dove Medical Press	Yes	0.36	N/A
Journal of Acute Medicine	No	No	No	2015-SCI Emerging Sources	Elsevier BV	No	0.35	N/A
International Journal of Emergency Management	No	No	No	No	Inderscience Enterprises	No	0.3	N/A
Clinical Pediatric Emergency Medicine	No	No*	No	2015-SCI Emerging Sources	W.B. Saunders	No	0.29	N/A
Australasian Journal of Paramedicine	No	No	No	No	Edith Cowan University	No	0.29	N/A
Journal of Child & Adolescent Trauma	No	No*	No	No	Springer	No	0.24	N/A
Trauma und Berufskrankheit	No	No	No	2017-SCI Emerging Sources	Springer	No	0.23	N/A
Trauma (London, England)	No	No	No	2015-SCI Emerging Sources	Arnold	No	0.22	N/A
Anasthesiologie, Intensivmedizin, Notfallmedizin, Schmerztherapie : AINS (German)	1991-	No	1991-	1981-SCI Expanded	Thieme	No	0.2	0.367
Notarzt (German)	No	No	No	2007-SCI Expanded	Thieme	No	0.2	0.318
Chinese Journal of Emergency Medicine (Chinese, English abstract)	No	No	No	No	Zhonghua ji zhen yi xue za zhi bian ji bu	No	0.2	N/A
Hong Kong Journal of Emergency Medicine	No	No	No	2008-SCI Expanded	Medcom Limited	Yes	0.18	0.135
Intensiv- und Notfallbehandlung (German)	No	No	No	No	Dustri-Verlag Dr. Karl Feistle	No	0.18	N/A
Acute Medicine	2011-	No	2011-	No	Rila	No	0.16	N/A
Romanian Journal of Anaesthesia and Intensive Care	2014-	2014-	No	No	Clusium	Yes	0.16	N/A
Turk Anesteziyoloji ve Reanimasyon (Turkish)	2013-	2013-	No	2015-SCI Emerging Sources	AVES	Yes	0.14	N/A
Journal of Emergency Medicine, Trauma and Acute Care	No	No	No	No	Hamad Medical Corporation	Yes	0.14	N/A
Trauma Case Reports	No	No	No	No	Elsevier	No	0.11	N/A
Signa Vitae (English)	No	No	No	2006-SCI Expanded	Pharmamed Mado Ltd.	No	0.11	0.136
Turkiye Acil Tip Dergisi (Turkish)	No	No	No	No	Türkiye Acil Tıp Derneği	No	0.11	N/A
Reanimation (French)	No	No	No	2015-SCI Emerging Sources	Elsevier BV	No	0.1	N/A
Annales Francaises de Medecine d'Urgence (French)	No	No	No	2015-SCI Emerging Sources	Springer	No	0.09	N/A
Journal Europeen des Urgences et de Reanimation (French)	No	No	No	No	Elsevier BV	No	0.09	N/A
Praticien en Anesthesie Reanimation (French)	No	No*	No	2015-SCI Emerging Sources	Masson	No	0.02	N/A
Emergency Medicine (not peer reviewed)	1978-81	No	1978-81, Not current	1974-87 SCI	Quadrant HealthCom	No	0.01	N/A
Congestive Heart Failure (last publication 2013)	2002-13	No	2002-13; Not current	No	Wiley	No	0	N/A
Oxymag (French)	No	No	No	No	Oxymag	No	0	N/A
Visual Journal of Emergency Medicine	No	No	No	No	Elsevier BV	No	0	N/A
Anesthesia and Resuscitation	No	No	No	No	Hiroshima Masui Igakkai	No	0	N/A
Journal of Emergency Nursing	1975-	No	1975-	2005-SCI Expanded	Mosby	No	0.591	0.795
Clinical and Experimental Emergency Medicine	No	No	No	No	Korean Society of Emergency Medicine	Yes	0	N/A
Journal of Education and Teaching Emergency Medicine	No	No	No	No	UC Irvine Dept. of Emergency Medicine	Yes	0	N/A
LWW: Lippincott Williams and Wilkins, SCI: Science Citation Index, PMC: PubMed Central, BMC: BioMed Central, BMJ: British Medical Journal, AACN: American Association of Critical Care Nurses; AVES: AVES Publishing
Notes: *This journal has a few selected papers deposited in PubMed Central (PMC) in compliance with public access policies. Articles deposited to PubMed Central are automatically indexed in PubMed. The journal title as a whole is not indexed in PubMed Central.
Most updated list available at: https://escholarship.org/uc/item/4pc1v507#supplemental
